# Supplementary material for: Protective Effects of Triphala on Dermal Fibroblasts and Human Keratinocytes
Source: PLoS One. 2016 Jan 5;11(1):e0145921. doi: 10.1371/journal.pone.0145921 (PMC4711708; doi:10.1371/journal.pone.0145921)
Supplement: S1 Text — (XLSX) [file pone.0145921.s008.xlsx]

## Sheet: Cytotoxicity by MTT assay
		S7 (a)
		Cytotoxoicity of Triphala on HDF cells by MTT assay
						Average	SD	% Cytotoxicity
		1000ug	0.119	0.121	0.123	0.121	0.002	74.4186
		500ug	0.161	0.174	0.169	0.168	0.00655744	64.482
n1		250ug	0.215	0.212	0.202	0.209667	0.00680686	55.673
		125ug	0.289	0.299	0.294	0.294	0.005	37.8436
		62.5ug	0.345	0.35	0.367	0.354	0.0115326	25.1586
		31.25ug	0.395	0.401	0.39	0.395333	0.00550757	16.42
		15.625ug	0.425	0.43	0.425	0.426667	0.00288675	9.79563
		1000ug	0.149	0.143	0.146	0.146	0.003	73.1123
		500ug	0.189	0.179	0.186	0.184667	0.0051316	65.9914
		250ug	0.234	0.224	0.231	0.229667	0.0051316	57.7041
n2		125ug	0.336	0.328	0.331	0.331667	0.00404145	38.9196
		62.5ug	0.414	0.421	0.418	0.417667	0.00351188	23.0816
		31.25ug	0.469	0.479	0.475	0.474333	0.00503322	12.6458
		15.625ug	0.499	0.503	0.51	0.504	0.00556776	7.18232
		n1	n2	Average	SD
		74.4186	73.1123	73.7655	0.923669
		64.482	65.9914	65.2367	1.06729
		55.673	57.7041	56.6886	1.43621
		37.8436	38.9196	38.3816	0.760869
		25.1586	23.0816	24.1201	1.4686
		16.42	12.6458	14.5329	2.66878
		9.79563	7.18232	8.48898	1.84789
	CTC50	210.25	199.54	204.895	7.57311
	Cytotxicity of Triphal on HaCaT cells by MTT assay
		1000ug	0.254	0.261	0.2575	0.00494975	68.9385
		500ug	0.354	0.361	0.3575	0.00494975	56.8758
n1		250ug	0.405	0.401	0.403	0.00282843	51.3872
		125ug	0.621	0.622	0.6215	0.000707107	25.0302
		62.5ug	0.699	0.689	0.694	0.00707107	16.2847
		31.25ug	0.789	0.779	0.784	0.00707107	5.42823
		15.625ug	0.823	0.81	0.8165	0.00919239	1.50784
		1000ug	0.154	0.151	0.149	0.151333	72.1301
		500ug	0.222	0.234	0.211	0.222333	59.0546
n2		250ug	0.258	0.252	0.259	0.256333	52.7931
		125ug	0.382	0.384	0.378	0.381333	29.7729
		62.5ug	0.459	0.465	0.453	0.459	15.4696
		31.25ug	0.512	0.511	0.505	0.509333	6.20012
		15.625ug	0.521	0.529	0.534	0.528	2.76243
			n1	n2	Average	SD
			68.9385	72.1301	70.5343	1.59583
			56.8758	59.0546	57.9652	1.08944
			51.3872	52.7931	52.0902	0.702956
			25.0302	29.7729	27.4015	2.37135
			16.2847	15.4696	15.8771	0.407534
			5.42823	6.20012	5.81417	0.385948
			1.50784	2.76243	2.13514	0.627295
		CTC50	243.4	234.85	239.125	4.275

## Sheet: RBC
			S7 (b)
			RBC hemolysis Assay
				Absorbance		Average	Control-absorbance	% Inhibition
			H2O2	0.199	0.199	0.199	0.142	0
			AA	0.108	0.1075	0.10775	0.05075	64.2606
				0.1235	0.1195	0.1215	0.0645	54.5775			n1	n2	n3	Average	SD
		n1		0.142	0.143	0.1425	0.0855	39.7887			64.2606	65.1899	62.8968	64.1158	1.15336
										AA	54.5775	51.8987	51.1905	52.5556	1.78647
											39.98	40.96	41.6667	40.8689	0.847017
			Triphala	0.1215	0.114	0.11775	0.06075	57.2183
				0.134	0.132	0.133	0.076	46.4789
				0.157	0.154	0.1555	0.0985	30.6338		Triphala	57.2183	57.2785	58.36	57.6189	0.64249
											46.4789	47.75	46.0317	46.7535	0.891449
											30.6338	32.5949	31.54	31.5896	0.981507
			H2O2	0.214	0.219	0.2165	0.1575	0.316456				IC50 value=64.95µg/ml
			AA	0.111	0.117	0.114	0.055	65.1899
				0.135	0.135	0.135	0.076	51.8987
		n2		0.15258	0.152	0.15229	0.09329	40.9557
			Triphala	0.126	0.127	0.1265	0.0675	57.2785
				0.14012	0.143	0.14156	0.08256	47.7468
				0.167	0.164	0.1655	0.1065	32.5949
			H2O2	0.187	0.179	0.183	0.126	0
			AA	0.1025	0.105	0.10375	0.04675	62.8968
		n3		0.119	0.118	0.1185	0.0615	51.1905
				0.131	0.13	0.1305	0.0735	41.6667
			Triphala	0.10794	0.111	0.10947	0.05247	58.3571
				0.126	0.124	0.125	0.068	46.0317
				0.14252	0.144	0.14326	0.08626	31.5397

## Sheet: FRAP
		S7 (c)
			Reducing Power assay
				Absorbance
				n1	n2	n3	Average	SD
		Ascorbic Acid	400µg/ml	3.945	3.869	3.899	3.90433	0.0382797
			300µg/ml	3.589	3.606	3.625	3.60667	0.0180093
			200µg/ml	2.723	2.821	2.701	2.74833	0.0638853
			100µg/ml	1.436	1.219	1.395	1.35	0.115287
			50µg/ml	0.865	0.759	0.811	0.811667	0.0530031
			25µg/ml	0.404	0.3975	0.421	0.4075	0.0121347
			0µg/ml	0.061	0.065	0.064	0.0633333	0.00208167
		Triphala	400µg/ml	2.821	2.989	2.866	2.892	0.0869655
			300µg/ml	2.562	2.355	2.358	2.425	0.118655
			200µg/ml	1.496	1.436	1.462	1.46467	0.0300888
			100µg/ml	0.921	0.913	0.971	0.935	0.0314325
			50µg/ml	0.556	0.536	0.529	0.540333	0.0140119
			25µg/ml	0.303	0.312	0.319	0.311333	0.00802081
			0µg/ml	0.061	0.065	0.064	0.0633333	0.00208167
				n1	n2	n3	Average	SD
			400µg/ml	211.32	221.4	217.86	216.86	5.11386
			300µg/ml	187.49	179.76	173.74	180.33	6.8927
		Ascorbic Acid Equalence	200µg/ml	104.66	115.24	105.13	108.343	5.97731
			100µg/ml	54.9	66.74	63.7	61.78	6.14908
			50µg/ml	33.24	34.56	31.92	33.24	1.32
			25µg/ml	17.63	18.54	17.86	18.01	0.473181
			0µg/ml	0	0	0	0	0

## Sheet: Radical scavenging assay
		S7 (d)
		Radical Scavenging activity of Triphala on H2O2 induced cell damage (Co incubation)
				Absorbance			Average	% Cell death	% cell viability
		Triphala 100µg/ml		0.4	0.396	0.394	0.396667	18.5489	75.2714
		Triphala 50µg/ml		0.306	0.314	0.318	0.312667	35.7974	52.2765
		Triphala 25µg/ml		0.19	0.176	0.185	0.183667	62.2861	16.9629
			AA	0.428	0.42	0.434	0.427333	12.2519	83.6663
	n1
			H2O2	0.121	0.121	0.123	0.121667	75.0171	-0.00948083
			CC	0.53	0.514	0.416	0.486667	0.0684463	99.9088
		Triphala 100µg/ml		0.357	0.353	0.359	0.356333	21.5125	70.6114
		Triphala 50µg/ml		0.286	0.273	0.278	0.279	38.5463	47.3412
		Triphala 25µg/ml		0.166	0.174	0.158	0.166	63.4361	13.3386
			AA	0.376	0.392	0.384	0.384	15.4185	78.9365
	n2
			H2O2	0.131	0.118	0.116	0.121667	73.2012	-0.00160484
			CC	0.453	0.466	0.442	0.453667	0.0734214	99.8997
		Triphala 100µg/ml		0.34	0.334	0.332	0.335333	20.5371	72.5733
		Triphala 50µg/ml		0.272	0.264	0.257	0.264333	37.3618	50.1045
		Triphala 25µg/ml		0.149	0.156	0.161	0.155333	63.1912	15.6101
	n3		AA	0.364	0.372	0.36	0.365333	13.4281	82.0671
			H2O2	0.102	0.112	0.104	0.106	74.8815	-0.00202536
			CC	0.436	0.414	0.416	0.422	0	100
		Radical scavenging activity of Triphala on H2O2 induced cell damage (Pre incubation)
							Average	% Cell death	% Cell viability
		Triphala 100µg/ml		0.278	0.2675	0.276	0.273833	25.5888	63.642
		Triphala 50µg/ml		0.212	0.215	0.214	0.213667	41.9384	40.4115
	n1	Triphala 25µg/ml		0.135	0.132	0.129	0.132	64.1304	8.87975
			AA	0.29	0.288	0.293	0.290333	21.1051	70.0127
			H202	0.111	0.108	0.108	0.109	70.3804	-0.000617764
			CC	0.358	0.365	0.382	0.368333	-0.0905797	100.129
		Triphala 100µg/ml		0.274	0.254	0.256	0.261333	25.9679	60.318
		Triphala 50µg/ml		0.212	0.205	0.196	0.204333	42.1152	35.643
		Triphala 25µg/ml		0.138	0.141	0.142	0.140333	60.2455	7.93778
	n2		AA	0.276	0.283	0.286	0.281667	20.2077	69.1202
			H202	0.122	0.116	0.128	0.122	65.4391	0.00138526
			CC	0.356	0.347	0.356	0.353	0	100
	n3	Triphala 100µg/ml		0.285	0.292	0.283	0.286667	25.3472	64.4748
		Triphala 50µg/ml		0.204	0.22	0.214	0.212667	44.6181	37.4659
		Triphala 25µg/ml		0.132	0.122	0.129	0.127667	66.7535	6.44223
			AA	0.307	0.31	0.314	0.310333	19.184	73.1128
			H202	0.104	0.114	0.112	0.11	71.3542	-0.00583976
			CC	0.386	0.372	0.394	0.384	-1.4456e-14	100

## Sheet: Collagen-I ELISA
				Collagen I assay
					Absorbance		Average	% col-I increased
			Triphala 100µg/ml		0.147	0.1563	0.15165	172.33	72.3295
			Triphala 50µg/ml		0.14224	0.14445	0.143345	162.892	62.892
		n1	Ascorbic acid		0.15219	0.15625	0.15422	175.25	75.25
			Cell control		0.087	0.088	0.0875	99.4318	-0.568182
			Triphala 100µg/ml		0.14002	0.1373	0.13866	169.098	69.0976
		n2	Triphala 50µg/ml		0.13354	0.13678	0.13516	153.591	53.5909
			Ascorbic acid		0.14858	0.1543	0.15144	172.091	72.0909
			Cell control		0.081	0.083	0.082	93.1818	-6.81818
					n1	n2	Average	SD
			Triphala 100µg/ml		72.3295	69.0976	70.7136	2.28536
			Triphala 50µg/ml		62.892	53.5909	58.2415	6.5769
			Ascorbic acid		75.25	72.0909	73.6705	2.23381
